# Supplementary material for: G-Protein-Coupled Receptors Mediate Modulations of Cell Viability and Drug Sensitivity by Aberrantly Expressed Recoverin 3 within A549 Cells
Source: Int J Mol Sci. 2023 Jan 1;24(1):771. doi: 10.3390/ijms24010771 (PMC9820968; doi:10.3390/ijms24010771)
Supplement: Supplementary file 1 [file ijms-24-00771-s001.zip]

Archive with 1 entries (1 files):
- ijms-2028362-supplementary.pdf
